# Supplementary material for: Rhantus fengi sp. n. from Xizang, China, and notes on Laccoporus nigritulus (Gschwendtner) (Coleoptera, Dytiscidae)
Source: Zookeys. 2011 May 3;(94):61–71. doi: 10.3897/zookeys.94.1161 (PMC3095179; doi:10.3897/zookeys.94.1161)
Supplement: XML Treatment for Laccoporus [file zookeys.94.1161-treatment2.xml]

<!DOCTYPE tp:taxon-treatment
  PUBLIC "-//TaxonX//DTD Taxonomic Treatment Publishing DTD v0 20100105//EN" "tax-treatment-NSO.dtd">
<tp:taxon-treatment xmlns:tp="http://www.plazi.org/taxpub"><tp:treatment-meta><mixed-citation publication-type="journal"><person-group><name><surname>Zhao</surname><given-names>Shuang</given-names></name><name><surname>Jia</surname><given-names>Fenglong</given-names></name><name><surname>Balke</surname><given-names>Michael</given-names></name></person-group><article-title>
                <italic>Rhantus fengi</italic> sp. n. from Xizang, China, and notes on <italic>Laccoporus nigritulus</italic> (Gschwendtner) (Coleoptera, Dytiscidae)
                </article-title><source>Zookeys</source><day>3</day><month>5</month><year>2011</year><volume>2011</volume><issue>94</issue><fpage>61</fpage><lpage>71</lpage><pub-id pub-id-type="doi">10.3897/zookeys.94.1161</pub-id></mixed-citation></tp:treatment-meta><tp:nomenclature><label>Genus</label><tp:taxon-name>
                        <tp:taxon-name-part taxon-name-part-type="genus">Laccoporus</tp:taxon-name-part>
                    <object-id xmlns:xlink="http://www.w3.org/1999/xlink" xlink:type="simple">http://www.species-id.net/wiki/Laccoporus</object-id>
                    </tp:taxon-name><tp:taxon-authority>J. Balfour-Brown, 1939</tp:taxon-authority></tp:nomenclature><tp:treatment-sec sec-type="Notes"><title>Notes.</title><p>This genus is very similar to <italic><tp:taxon-name>Laccophilus</tp:taxon-name></italic> Leach, 1815, with the major difference being presence of apically acute metatibial spurs in <italic><tp:taxon-name>Laccoporus</tp:taxon-name></italic> (apically bifid in <italic><tp:taxon-name>Laccophilus</tp:taxon-name></italic>). However, this character has been shown to be reversible in <italic><tp:taxon-name>Laccophilus</tp:taxon-name></italic>, even though rarely so (<xref ref-type="bibr" rid="B3">Balke et al. 1997</xref>). We suspect that a study of DNA sequence data will reveal <italic><tp:taxon-name>Laccoporus</tp:taxon-name></italic> in a position within <italic><tp:taxon-name>Laccophilus</tp:taxon-name></italic>.</p></tp:treatment-sec><tp:treatment-sec sec-type="Type species"><title>Type species:</title><p><italic><tp:taxon-name>Laccoporus viator</tp:taxon-name></italic> Balfour-Browne, 1939: 104, by original designation<!--PageBreak-->.</p></tp:treatment-sec><ref-list><ref id="B3"><mixed-citation xmlns:xlink="http://www.w3.org/1999/xlink" xlink:type="simple"><person-group><name name-style="western"><surname>Balke</surname><given-names>M</given-names></name><name name-style="western"><surname>Larson</surname><given-names>DJ</given-names></name><name name-style="western"><surname>Hendrich</surname><given-names>L</given-names></name></person-group> (<year>1997</year>)<article-title> A review of the New Guinea species of Laccophilus with notes on regional melanism (Coleoptera: Dytiscidae).</article-title><source>Tropical Zoology</source><volume>10</volume> (<issue>2</issue>):<fpage>295</fpage>-<lpage>320</lpage>.</mixed-citation></ref></ref-list></tp:taxon-treatment>
