# Supplementary material for: Rhantus fengi sp. n. from Xizang, China, and notes on Laccoporus nigritulus (Gschwendtner) (Coleoptera, Dytiscidae)
Source: Zookeys. 2011 May 3;(94):61–71. doi: 10.3897/zookeys.94.1161 (PMC3095179; doi:10.3897/zookeys.94.1161)
Supplement: XML Treatment for Laccoporus nigritulus [file zookeys.94.1161-treatment3.xml]

<!DOCTYPE tp:taxon-treatment
  PUBLIC "-//TaxonX//DTD Taxonomic Treatment Publishing DTD v0 20100105//EN" "tax-treatment-NSO.dtd">
<tp:taxon-treatment xmlns:tp="http://www.plazi.org/taxpub"><tp:treatment-meta><mixed-citation publication-type="journal"><person-group><name><surname>Zhao</surname><given-names>Shuang</given-names></name><name><surname>Jia</surname><given-names>Fenglong</given-names></name><name><surname>Balke</surname><given-names>Michael</given-names></name></person-group><article-title>
                <italic>Rhantus fengi</italic> sp. n. from Xizang, China, and notes on <italic>Laccoporus nigritulus</italic> (Gschwendtner) (Coleoptera, Dytiscidae)
                </article-title><source>Zookeys</source><day>3</day><month>5</month><year>2011</year><volume>2011</volume><issue>94</issue><fpage>61</fpage><lpage>71</lpage><pub-id pub-id-type="doi">10.3897/zookeys.94.1161</pub-id></mixed-citation></tp:treatment-meta><tp:nomenclature><tp:taxon-name>
                        <tp:taxon-name-part taxon-name-part-type="genus">Laccoporus</tp:taxon-name-part>
                        <tp:taxon-name-part taxon-name-part-type="species">nigritulus</tp:taxon-name-part>
                    <object-id xmlns:xlink="http://www.w3.org/1999/xlink" xlink:type="simple">http://www.species-id.net/wiki/Laccoporus_nigritulus</object-id>
                    </tp:taxon-name><tp:taxon-authority>(Gschwendtner, 1936)</tp:taxon-authority><xref ref-type="fig" rid="F3">Figs 10–15</xref><tp:nomenclature-citation-list><tp:nomenclature-citation><tp:taxon-name>Laccophilus apicicornis</tp:taxon-name><comment> var. <italic>nigritulus</italic><xref ref-type="bibr" rid="B8">Gschwendtner 1936</xref>: 367.</comment></tp:nomenclature-citation><tp:nomenclature-citation><tp:taxon-name>Laccoporus nigritulus</tp:taxon-name><comment> (Gschwendtner): <xref ref-type="bibr" rid="B14">Vazirani 1970</xref>: 563–564 (new combination, new status); <xref ref-type="bibr" rid="B11">Nilsson 2001</xref>: 253.</comment></tp:nomenclature-citation><tp:nomenclature-citation><tp:taxon-name>Laccoporus viator</tp:taxon-name><comment><xref ref-type="bibr" rid="B1">Balfour-Browne 1939</xref>: 104; <xref ref-type="bibr" rid="B11">Nilsson 2001</xref>: 253; new synonymy.</comment></tp:nomenclature-citation><tp:nomenclature-citation><tp:taxon-name>Laccophilus</tp:taxon-name><comment> sp.: <xref ref-type="bibr" rid="B10">Nilsson 1995</xref>: 71.</comment></tp:nomenclature-citation></tp:nomenclature-citation-list></tp:nomenclature><tp:treatment-sec sec-type="Type localities"><title>Type localities:</title><p><italic><tp:taxon-name>Laccophilus apicicornis</tp:taxon-name></italic> var. <italic>nigritulus</italic>: China: Tibet, Te-ring Gompa; <italic><tp:taxon-name>Laccoporus viator</tp:taxon-name></italic>: China: Tibet, Gyangtse.</p></tp:treatment-sec><tp:treatment-sec sec-type="Type material"><title>Type material:</title><p><italic><tp:taxon-name>Laccophilus apicicornis</tp:taxon-name></italic> var. <italic>nigritulus</italic>: 10 syntypes, Te-ring Gompa. 14,000 ft. Tibet (F.H. Stewart) in ZSIC [not studied]. <xref ref-type="bibr" rid="B11">Nilsson (2001)</xref> mentioned a lectotype designation by <xref ref-type="bibr" rid="B14">Vazirani (1970)</xref>, but Vazirani mentioned that he studied the holotype and one paratype, the type status is therefore rather unclear and we could not access types from ZSIC to clarify the situation.</p><p><!--PageBreak--><!--PageBreak--><italic><tp:taxon-name>Laccoporus viator</tp:taxon-name></italic>: Holotype, „allotype” and 10 other paratypes in BMNH. We studied 2 <italic>♂♂</italic> paratypes labelled: „Co-type”, „Gyangtse. / 13,000 ft. / June 1904. / Tibet Expedit. / H.J. Walton. / 1903–172.”, „Laccoporus / viator. B-B. / Co-type.”.</p></tp:treatment-sec><tp:treatment-sec sec-type="Other material examined"><title>Other material examined:</title><p>20 exs (SYSU): 2 <italic>♂♂</italic> <bold>CHINA:</bold> Xizang, Dingri (Tering), 4300 m, 2.vi.1974, leg. Xuezhong Zhang, Academia Sinica; 1 ♀ the same data as male; 1 ♀ Xizang, suburb of Rikaze, 3826 m, 20–23.vii.1986, leg. Geqiu Liang; 5 <italic>♂♂</italic>, 3 ♀♀ Xizang, Rikaze, 3862 m, 4.viii.1986, leg. Geqiu Liang; 1 <italic>♂</italic> the same data as the former, with a label „Laccophilus indicus ?”; 4 <italic>♂♂</italic>, 3 ♀♀ Xizang, Mozhugongka County, 7.viii.1986, leg. Geqiu Liang; 8 exs (MTD, NMPC, CHF) „Tibet, Yamtso-ufer bei / Nagartze, N28°58'31,9 / E90°24'6,0; 4450mNN; / 29.VII. 1998; leg. O.Jäger”, „Laccoporus nigritulus / (Gschwendtner) / Fery det. 1999"; 11 exs (MTD, CHF) „Tibet, Tingriebene /  N28°34'39,7/E86°36'52,7; 4400 m / 3.-5.VIII. 1998, lg. Jäger“, „Laccoporus nigritulus / (Gschwendtner) / Fery det. 1999”.</p></tp:treatment-sec><tp:treatment-sec sec-type="Redescription"><title>Redescription.</title><p>Measurements. Length 4.5–5.0 mm, width 2.5–2.6 mm (paratypes of <italic><tp:taxon-name>Laccoporus viator</tp:taxon-name></italic>: length 4.5–4.8 mm, width 2.3–2.6 mm).</p></tp:treatment-sec><tp:treatment-sec sec-type="Colouration"><title>Colouration</title><p><bold>(<xref ref-type="fig" rid="F3">Figs 10, 11, 15</xref>).</bold> Dorsum uniformly yellow brown. Head yellowish brown, with one short dark brown line near antennae. Antenna with antennomeres 1–4 and base of antennomeres 5–6 yellow brown, antennomeres 7–11 andapical parts of antennomeres 5–6 dark brown. Maxillary palpomeres yellow brown, apical palpomere apically dark. Labial palpomeres yellow brown, apical palpomere dark. Pronotum sometimes paler with darker median, anterior and posterior transverse bands. Elytra clearly darker than pronotum, but with the same color at base as pronotum. Ventral surface of head and thorax black. Abdomen black, ventrites 3–6 yellow brown along posterior margins (e.g. <xref ref-type="fig" rid="F3">Fig. 15</xref>). Legs yellow brown with coxae black, posterior half of metacoxal process yellowstructures(see http://www.species-id.net/wiki/Laccoporus_nigritulus for high resolution images of surfaces). Head with surface sculpture consisting of small irregular polygonal meshes, with some sparse coarse and shallow punctures in posterior half. Meshes somewhat stronger on posterior portion. Clypeus with transverse series of large punctures present anteriorly. Labrum with very deep excavation, surface with short transverse meshes, anterior notch with dense and short white setae. Antenna filiform, not dilated. Pronotum more or less depressed laterally, without lateral bead, with small irregular polygonal meshes, sometimes very tiny punctures detectable. Posterior corner almost rectangular. Elytra with base as wide as posterior portion of pronotum, surface with irregular polygonal meshes in size and shape, sculpture more or less stronger than that on pronotum, tiny punctures very sparse and clearly detectable. Prosternal process thin and long,bisinuate in lateral view, almost reaching posterior margin of mesocoxae. Metaventrite medially with some coarse and strong punctures behind mesocoxae. Metacoxae and metasternum strongly and irregularly scratched, with dense longitudinal sculptures and sparse tiny punctures. Pro- and mesofemora with tuft of long setae at basal portion posteriorly. Metafemora with fine and dense sculpture and tiny punctures. Metatibia with inner spur longer than outer one. Pro- and mesotarsi smooth. Metatarsi smooth, with fine sculpture dorsally. First tarsomere of metatarsi almost as long as following two tarsomeres combined. Claws<!--PageBreak--> normally curved, protarsal claws longer than metatarsal claws. Metatarsomere 1 almost as long as metatarsomeres 2–3 combined. Claws regularly curved, proclaws longer than metaclaws.</p><fig id="F3" position="float" orientation="portrait"><label>Figures 10–15.</label><caption><p><italic><tp:taxon-name>Laccoporus nigritulus</tp:taxon-name></italic> male <bold>10</bold> habitus, dorsal view <bold>11</bold> habitus, ventral view <bold>12</bold> left paramere <bold>13</bold> right paramere <bold>14</bold> median lobe of aedeagus, lateral view <bold>15</bold> ventral view of 6th ventrite.</p></caption><graphic xmlns:xlink="http://www.w3.org/1999/xlink" xlink:href="ZooKeys-094-061-g003.jpg" position="float" orientation="portrait" xlink:type="simple"/></fig></tp:treatment-sec><tp:treatment-sec sec-type="Male"><title>Male.</title><p>Protarsus not dilated. Median lobe and parameres as in <xref ref-type="fig" rid="F3">Figs 12–14</xref>.</p></tp:treatment-sec><tp:treatment-sec sec-type="Distribution"><title>Distribution.</title><p>China: Xizang.</p></tp:treatment-sec><tp:treatment-sec sec-type="Remarks"><title>Remarks.</title><p>Genus <italic><tp:taxon-name>Laccoporus</tp:taxon-name></italic> was erected by <xref ref-type="bibr" rid="B1">Balfour-Browne (1939)</xref> with <italic><tp:taxon-name>Laccoporus viator</tp:taxon-name></italic> Balfour-Browne, 1939 as the type species. This author had no knowledge about <italic><tp:taxon-name>Laccophilus apicornis</tp:taxon-name></italic> var. <italic>nigritulus</italic> Gschwendtner, 1936. The latter taxon was transferred to <italic><tp:taxon-name>Laccoporus</tp:taxon-name></italic> and raised to species status by <xref ref-type="bibr" rid="B14">Vazirani (1970)</xref> who studied two syntypes housed in ZSIC. <xref ref-type="bibr" rid="B14">Vazirani (1970)</xref> had doubts that <italic><tp:taxon-name>Laccoporus viator</tp:taxon-name></italic> and <italic><tp:taxon-name>Laccoporus nigritulus</tp:taxon-name></italic> were different species, but he could not study Balfour-Browne’s types. We have no access to specimens in ZSIC, but <xref ref-type="bibr" rid="B14">Vazirani (1970)</xref> provided an illustration of the ventral side of the median lobe of <italic><tp:taxon-name>Laccoporus nigritulus</tp:taxon-name></italic>, which agrees with our specimens.</p><p>The types of <italic><tp:taxon-name>Laccoporus viator</tp:taxon-name></italic> are from Gyangtse (Jiangzi). The types of <italic><tp:taxon-name>Laccoporus nigritulus</tp:taxon-name></italic> were collected from “Te-ring” (Dingri) and “Gompa” (Gangba). The distance between these sites is only about 100–120 km (<xref ref-type="fig" rid="F4">Fig. 16</xref>). The two latter sites are not far (about 90–120 km respectively) from Rikaze where some of our newly studied specimens originate from. The altiude of these three sites is 3900–4300 m.</p><fig id="F4" position="float" orientation="portrait"><label>Figure 16.</label><caption><p>Xizang Autonomous Region, collecting localities of <italic><tp:taxon-name>Rhantus fengi</tp:taxon-name></italic> and <italic><tp:taxon-name>Laccoporus nigritulus</tp:taxon-name></italic> and notable geographic localities for orientation. Dingri = Te-ring (type locality of <italic><tp:taxon-name>Laccoporus nigritulus</tp:taxon-name></italic>); Gangba = Gompa; Jiangzi = Gyangtse (type locality of <italic><tp:taxon-name>Laccoporus viator</tp:taxon-name></italic>).</p></caption><graphic xmlns:xlink="http://www.w3.org/1999/xlink" xlink:href="ZooKeys-094-061-g004.jpg" position="float" orientation="portrait" xlink:type="simple"/></fig><p><xref ref-type="bibr" rid="B16">Zeng (1989)</xref> described “<italic><tp:taxon-name>Laccophilus thibetanus</tp:taxon-name></italic> sp. n.” from Rikaze, Xizang in her PhD thesis (unpublished, in Chinese) (in the corrected thesis version, the name was <!--PageBreak-->changed to <italic><tp:taxon-name>Laccoporus xizangensis</tp:taxon-name></italic> sp. n. by herself, possibly acknowledging that Xizang is a more precise reference to the type locality than “Tibet”). <xref ref-type="bibr" rid="B10">Nilsson (1995: 71)</xref> recorded a “<italic><tp:taxon-name>Laccophilus</tp:taxon-name></italic> sp.” and stated that it is based on “<italic><tp:taxon-name>Laccophilus tibetanus</tp:taxon-name></italic> Zeng, 1989: 4 (nom. nud., Tibet)”. We found the specimens that have the same locality data as recorded by <xref ref-type="bibr" rid="B16">Zeng (1989)</xref> in SYSU. Although there is no specific name and no type designation attached to these specimens, we are confident that <xref ref-type="bibr" rid="B16">Zeng (1989)</xref> based her unpublished <italic><tp:taxon-name>Laccophilus xizangensis</tp:taxon-name></italic> on these specimens. All the specimens are conspecific with <italic><tp:taxon-name>Laccoporus nigritulus</tp:taxon-name></italic>.</p></tp:treatment-sec><ref-list><ref id="B8"><mixed-citation xmlns:xlink="http://www.w3.org/1999/xlink" xlink:type="simple"><person-group><name name-style="western"><surname>Gschwendtner</surname><given-names>L</given-names></name></person-group> (<year>1936</year>)<article-title> Interessante und neue Schwimmkäfer des Indischen Museums in Calcutta</article-title>. <source>Records of the Indian Museum</source><volume>37</volume> (1935) (<issue>3</issue>): <fpage>365</fpage>–<lpage>374</lpage>.<!--PageBreak--></mixed-citation></ref><ref id="B14"><mixed-citation xmlns:xlink="http://www.w3.org/1999/xlink" xlink:type="simple"><person-group><name name-style="western"><surname>Vazirani</surname><given-names>TG</given-names></name></person-group> (<year>1970</year>)<article-title> On <italic>Laccoporus nigritulus</italic> (Gschwendtner) comb. n. (Coleoptera: Dytiscidae).</article-title><source>Current Science</source><volume>39</volume> (<issue>24</issue>):<fpage>563</fpage>-<lpage>564</lpage>.</mixed-citation></ref><ref id="B11"><mixed-citation xmlns:xlink="http://www.w3.org/1999/xlink" xlink:type="simple"><person-group><name name-style="western"><surname>Nilsson</surname><given-names>AN</given-names></name></person-group> (<year>2001</year>)<source> Dytiscidae. – World Catalogue of Insects. Vol. 3</source>. <publisher-name>Apollo Books</publisher-name>, <publisher-loc>Stenstrup</publisher-loc>, <lpage>395</lpage> pp.</mixed-citation></ref><ref id="B1"><mixed-citation xmlns:xlink="http://www.w3.org/1999/xlink" xlink:type="simple"><person-group><name name-style="western"><surname>Balfour-Browne</surname><given-names>J</given-names></name></person-group> (<year>1939</year>)<article-title> A contribution to the study of the Dytiscidae.–I. (Coleoptera, Adephaga).</article-title><source>The Annals and Magazine of Natural History (11)</source><volume>3</volume>:<fpage>97</fpage>-<lpage>114</lpage>.</mixed-citation></ref><ref id="B10"><mixed-citation xmlns:xlink="http://www.w3.org/1999/xlink" xlink:type="simple"><person-group><name name-style="western"><surname>Nilsson</surname><given-names>AN</given-names></name></person-group> (<year>1995</year>)<article-title> Noteridae and Dytiscidae: Annotated checklist of the Noteridae and Dytiscidae of China (Coleoptera)</article-title>. In: <person-group><name name-style="western"><surname>Jäch</surname><given-names>MA</given-names></name><name name-style="western"><surname>Ji</surname><given-names>L</given-names></name></person-group> (<role>Eds</role>) <source>Water beetles of China, Vol. 1</source>. <publisher-name>Zoologisch-Botanische Gesellschaft in Österreich and Wiener Coleopterologenverein</publisher-name>,  <publisher-loc>Wien</publisher-loc>, <fpage>35</fpage>–<lpage>96</lpage>.</mixed-citation></ref><ref id="B16"><mixed-citation xmlns:xlink="http://www.w3.org/1999/xlink" xlink:type="simple"><person-group><name name-style="western"><surname>Zeng</surname><given-names>H</given-names></name></person-group> (<year>1989</year>)<source> Taxonomy of Chinese Dytiscidae in the museums of China</source>. PhD thesis, <publisher-name>Department of Biology, Sun Yat-sen University</publisher-name>, <publisher-loc>Guangzhou</publisher-loc>.</mixed-citation></ref></ref-list></tp:taxon-treatment>
